# Supplementary material for: A two-step activation mechanism enables mast cells to differentiate their response between extracellular and invasive enterobacterial infection
Source: Nat Commun. 2024 Jan 30;15:904. doi: 10.1038/s41467-024-45057-w (PMC10828507; doi:10.1038/s41467-024-45057-w)
Supplement: Supplementary file 4 — Source Data [file 41467_2024_45057_MOESM4_ESM.zip]

Archive with 2 entries (2 files):
- Source data.xlsx
- Source data_Immunoblots.pdf
