# Supplementary material for: A two-step activation mechanism enables mast cells to differentiate their response between extracellular and invasive enterobacterial infection
Source: Nat Commun. 2024 Jan 30;15:904. doi: 10.1038/s41467-024-45057-w (PMC10828507; doi:10.1038/s41467-024-45057-w)
Supplement: Supplementary file 4 — Source Data [file 41467_2024_45057_MOESM4_ESM.zip › Source data.xlsx]

## Sheet: Figure_1
	f			g			h			i, ΔCq (2^-ΔCq used for Graph)
Mouse_ID	Control	Infected		Control	Infected		Control	Infected		Mouse_ID	Treatment	Mcpt1	Mcpt2	Mcpt4	Mcpt5	Mcpt6	Cpa3
EXP2_C1m2		142			17			125		EXP2_C1m1	Control	7.15	5.18	4.76	7.72	7.88	9.24
EXP2_C1m3		62			13.5			49.5		EXP2_C1m2	Control	5.51	1.52	0	1.42	2.94	2.5
EXP2_C2m1		52.5			8			43.5		EXP2_C1m3	Control	6.27	4.43	4.85	9.06	8.78	8.5
EXP2_C2m2		45			15			30		EXP2_C2m1	Control	7.82	5.96	5.69	8.64	8.57	10.79
EXP2_C2m3		47.5			10.3			37.2		EXP2_C2m2	Control	9.41	5.81	5.4	9.28	8.25	8.94
EXP2_C3m1	36			8.5			27.5			EXP2_C2m3	Control	7.22	6.09	4.91	7.31	7.2	7.09
EXP2_C3m2	32			12.3			19.7			EXP2_C3m1	Infected	7.89	3.92	5.54	8.1	17.35	8.59
EXP2_C3m3	40			13			27			EXP2_C3m2	Infected	7.4	4.19	5.15	9.26	16.83	9.58
EXP2_C4m1	55			11.7			39			EXP2_C3m3	Infected	6.31	2.7	2.06	3.93	5.16	4.54
EXP2_C4m2	28.3			8.67			19.7			EXP2_C4m1	Infected	8.71	5.41	5.97	9.07	15.97	8.77
EXP2_C4m3	41			9			32			EXP2_C4m2	Infected	5.85	2.91	5.2	7.48	8.93	8.09
EXP1_C4m1		50.8			11.4			39.3		EXP2_C4m3	Infected	6.04	3.7	3.17	4.51	6.52	4.41
EXP1_C4m2		78.3			16.7			61.7
EXP1_C4m3		54.5			14			40.5		i, 2^-ΔCq
EXP1_C4m4		50.3			15.5			34.8		Mouse_ID	Treatment	Mcpt1	Mcpt2	Mcpt4	Mcpt5	Mcpt6	Cpa3
EXP1_D2m3	19			11			7			EXP2_C1m1	Control	0.00704102	0.0275845	0.036906	0.00474295	0.00424506	0.0016538
EXP1_D2m4	30.7			15.8			14.8			EXP2_C1m2	Control	0.0219445	0.348686	1	0.373712	0.130308	0.176777
										EXP2_C1m3	Control	0.0129581	0.0463914	0.034674	0.00187356	0.00227487	0.00276214
p values (two-sided Mann-Whitney U)		0.0025			0.1672			0.001		EXP2_C2m1	Control	0.00442533	0.0160643	0.0193704	0.00250669	0.00263132	0.000564789
										EXP2_C2m2	Control	0.00146997	0.0178244	0.0236831	0.00160858	0.00328475	0.00203607
										EXP2_C2m3	Control	0.00670754	0.01468	0.0332616	0.00630189	0.00680118	0.00734002
										EXP2_C3m1	Infected	0.00421574	0.0660636	0.0214928	0.00364466	5.9859e-06	0.00259509
										EXP2_C3m2	Infected	0.00592077	0.0547879	0.0281641	0.00163103	8.58352e-06	0.00130657
										EXP2_C3m3	Infected	0.0126038	0.153893	0.239816	0.0656073	0.0279695	0.0429857
										EXP2_C4m1	Infected	0.00238797	0.0235195	0.0159533	0.00186062	1.55794e-05	0.00229069
										EXP2_C4m2	Infected	0.017337	0.133046	0.0272047	0.00560139	0.00205023	0.00367001
										EXP2_C4m3	Infected	0.0151977	0.0769465	0.111105	0.0438889	0.0108964	0.047039

## Sheet: Figure_2
c						d						e						f						g						h, summary 2^-ΔΔCq (fold)						i, summary 2^-ΔΔCq (fold)						j
Exp.	Uninf	wt	ΔinvG	Δ4		Exp.	Uninf	wt	Δ4	ΔinvG		Exp.	Uninf	wt	Δ4	ΔinvG		Exp.	Uninf	wt	ΔinvG	ΔsipC		Exp.	Uninf	wt	ΔinvG	Δ4			Il6	Il13	Tnf	Nr4a3			Il6	Il13	Tnf	Nr4a3		Exp.	Uninf	wt	ΔinvG	DH10B	MG1655	Y. pseudo
1	0	69.62	1.09	1.92		1	16.93	741.5	16.36	8.61		1	0	11217.2	648.45	113.16		1	0	204.94	0	0		1	14.4	606.3	86.4	243.6		Uninf	1	1	1	1		Uninf	1	1	1	1		1	0	13637.2	692.58	767.25	584.92	329.66
1	0	72.02	1.93	2.63		1	15.12	589.65	14.3	5.23		1	0	10796.3	865.27	132.85		1	0	170.46	0	0		1	9	520.2	79	166.2		wt	46.06	171.93	145.82	93.84		wt	67.74	447.17	93.98	125.3		1	0	14514.1	778.54	857.54	565.82	478.13
2	0	52.46	3.04	3.25		1	15.29	499.93	12.98	29.21		1	0	10977	719.52	134.59		2	0	60.74	16.11	24.11		2	0	296.2	5.2	44.13		ΔinvG	7.33	0.99	57.97	6.16		ΔinvG	5.13	2.6	4.42	3.45		2	0	21565.5	3734.94	2098.64	2031.17	2267.33
2	0	53.66	1.72	2.56		2	0	348.67	0	0		2	0	21805.4	196.88	497.28		3	0	78.69	0	0		2	0	259.4	6.41	91.51		Δ4	5.9	2.24	47.19	8.91		Δ4	7.37	42.53	5.16	11.89		2	0	22678.8	4460.31	2840.88	2840.88	7564.21
						2	0	356.66	0	0		2	0	22158.1	175.91	328.3		3	0	109.98	0	0
p One-way ANOVA + Dunnet's posthoc						2	0	359.37	0	0		2	0	22252.6	173.36	360.62								p One-way ANOVA + Dunnet's posthoc										raw data in S3_Figure								p One-way ANOVA + Dunnet's posthoc
		<0,0001	0.9107	0.8216														p One-way ANOVA + Dunnet's posthoc								0.0002	0.9001	0.1936																<0,0001	0.5536	0.8318	0.8719	0.4677
						p One-way ANOVA + Dunnet's posthoc						p One-way ANOVA + Dunnet's posthoc								<0,0001	0.9968	0.9896
								<0,0001	>0,9999	>0,9999				<0,0001	0.9871	0.9976

## Sheet: Figure_3
a									b									c									d									e					f
Exp.	Uninf	wt	ΔinvG	Δ4	ΔsipA	ΔsopBEE2	ΔsptP			Uninf	wt	ΔinvG	Δ4	ΔsipA	ΔsopBEE2	ΔsptP		Exp.	wt	ΔinvG	Δ4	ΔsipA	ΔsopBEE2	ΔsptP	wt + CytD		Exp.	Uninf	wt	ΔsopB	ΔsopE	ΔsopE2	ΔsopEE2	Δ4		Exp.	wt	Δ4	ΔsopB		Exp.	Uninf	wt	ΔinvG	Δ4	ΔsipA	ΔsopBEE2	ΔsptP	ΔsopB
1	0	445.59	0	0	242.46	0	632.1		Il6	1	47.18	8.47	4.27	21.62	5.17	26.78		1	28.1	4.4	1.82	23.9			2.78		1	0	1018.38	315.35	849.19	949.63	1253.51	0		1	60.1	3.05	29.6		1	0	1890.3	10.85	19.58	942.45	59.56	1427.92	169.19
1	0	367.28	0	0	232.91	0	595.04		Tnf	1	236.26	50.7	22.68	55.88	17.71	108.47		1	29.2	5.5	2.65	18.4			2.8		1	0	1058.68	340.78	1012.77	868.59	928.51	0		1	50.7	2.69	23.2		1	0	1870.3	10.94	22.25	1352.59	43.66	2121.94	247.12
2	0	378.72	0	0	259.075	0	399.459											2	40.7	1	0.21	54.1	4.66	66.9			2	0	670.76	162.99	776.24	866.2	665.02	12.89		2	55.02	1.63	39.72		2	0	475.6	0	44.74	703.09	17.73	933.02	68.4
2	0	370.54	0	0	201.966	0	360.877											2	44.1	0.51		51.8		68			2	0	709.89	164.18	776.24	913.84	671.82	13.7		2	50.42	2.84	28.72		2	0	505.1	0	30.96	361.89	14.62	724.37	147.32
																		3		0.42	0.54	28.7	7.04	62.6												3	48.67	1.71	48.67
p One-way ANOVA + Dunnet's posthoc												raw data in S4_Figure						3	37	0.69	0.77	39.5	2.19	67.2			p One-way ANOVA + Dunnet's posthoc									3	39.17	1.98	32.27		p One-way ANOVA + Dunnet's posthoc
	<0,0001		<0,0001	<0,0001	0.0028	<0,0001	0.0517											4	25.1	2.52	4.44	13.5	1.71		4.2			<0,0001		<0,0001	>0,9999	0.9986	>0,9999	<0,0001								0.0015		0.0015	0.0019	0.691	0.002	0.9982	0.006
																		4	26.7	1.47	5.6	13.5	1.33													p One-way ANOVA + Dunnet's posthoc
																																						<0,0001	0.0009
																		p One-way ANOVA + Dunnet's posthoc
																				<0,0001	<0,0001	0.979	<0,0001	<0,0001	<0,0001

## Sheet: Figure_4
a, 2^-ΔΔCq (fold)						b					d, 2^-ΔΔCq (fold)					e, 2^-ΔΔCq (fold)					f, 2^-ΔΔCq (fold)
Exp.	Uninf	wt	ssaG-GFP+	ssaG-GFP-		Group	Exp.	LPS+ ssaG+	LPS+ ssaG-		Exp.	Uninf	Bystander	Infected		Exp.	Uninf	Bystander	Infected		Exp.	Uninf	Bystander	Infected
1	1	17.58	26.52	10.29		Uninf	1	0.05	0.05		1	0.41	1.13	40.07		1	0.86	1.99	20.96		1	1.8	2.89	1262.63
1	1	24.32	16.54	8.77		Uninf	1	0.01	0.04		1	2.42	0.97	47.36		1	1.16	1.45	22.28		1	0.56	2.62	2456.41
2	1	12.67	10.35	7.83		Uninf	2	0.01	0.77		2	1	11.85	66.51		2	1	5.66	47.86		2	1	2.68	311.5
3	1	12.62	11.35	8.07		Uninf	2	0.01	0.02		2		7.42			2		4.54	17.64		2		2.21
						Uninf	3	0.1	0.04		3	1.08	5.04	27.1		3	0.99	2.44	42.21		3	0.92	1.09	84.57
a, ΔCq						Uninf	3	0.13	0.04		3	0.93	4.17	5.91		3	1.01	1.8	60.53		3	1.09	1.15	37.25
Exp.	Uninf	wt	ssaG-GFP+	ssaG-GFP-		wt	1	57.9	21.6
1	-0.96	-5.1	-5.69	-4.32		wt	1	57.9	23.3		d, ΔCq					e, ΔCq					f, ΔCq
1	-0.8	-5.4	-4.84	-3.93		wt	2	40.1	21.9		Exp.	Uninf	Bystander	Infected		Exp.	Uninf	Bystander	Infected		Exp.	Uninf	Bystander	Infected
2	-1.31	-4.97	-4.68	-4.28		wt	2	35.8	24.7		1	4.29	2.84	-2.31		1	-0.57	-1.77	-5.17		1	9.69856	9.0155	0.242476
3	-1.07	-4.73	-4.57	-4.08		wt	3	36.1	26.1		1	1.74	3.05	-2.55		1	-0.99	-1.32	-5.26		1	11.3908	9.15616	-0.717642
						wt	3	48	29.3		2	4.22	0.65	-1.84		2		-3.41	-6.49		2	5.45013	4.02955	-2.83295
p One-way ANOVA + Dunnet's posthoc						ΔinvG	1	0.93	19.3		2		1.33			2	-0.91	-3.09	-5.05		2		4.30699
	<0,0001		0.9383	0.0053		ΔinvG	1	1.12	29.3		3	2.01	-0.22	-2.64		3	-0.43	-1.73	-5.84		3	6.47617	6.22973	-0.0512259
						ΔinvG	2	0.23	22.3		3	2.23	0.06	-0.45		3	-0.45	-1.29	-6.36		3	6.22542	6.15292	1.13165
						ΔinvG	2	0.21	13.2
						ΔinvG	3	1.11	55.7		p One-way ANOVA + Dunnet's posthoc					p One-way ANOVA + Dunnet's posthoc					p One-way ANOVA + Dunnet's posthoc
						ΔinvG	3	0.37	22.5			<0,0001	0.0013				<0,0001	<0,0001				<0,0001	0.0003
						Δ4	1	0.64	18.3
						Δ4	1	0.9	20.7
						Δ4	2	0.17	23.7
						Δ4	2	0.3	19.8
						p Two-way ANOVA + Dunnet's posthoc
					ssaG+	Uninf		<0,0001
					ssaG+	wt
					ssaG+	ΔinvG		<0,0001
					ssaG+	Δ4		<0,0001
					ssaG-	Uninf		<0,0001
					ssaG-	wt
					ssaG-	ΔinvG		0.8603
					ssaG-	Δ4		0.7256

## Sheet: Figure_5
a						b	Uninfected				Infected					e							f						g										h						i,j
Exp.	0	0.01	0.1	1		Exp.	0	0.1	0.2	1	0	0.01	0.2	1		Exp.	Uninf	wt	ΔsopB	ΔinvG	Δ4		Exp.	Untr	MK	wt	wt+MK		Exp.	Untr.	TAK	MK	TAK+MK	wt	wt+TAK	wt+MK	wt+TAK+MK		EXP.	Genotype	Uninf	wt	ΔinvG		EXP.	Genotype	Uninf	wt	ΔinvG
1	51.35	31.9	12.13	5.705		1	30.6	28.28	26.4	42.78	123.27	175.66	290.86	289.87		1	1	10.68	1.34	1.27	0.46		1	1.118	0	1.994	0		1	19.1	27	24.8	12	487.8	290.4	432.3	147.8		1	BMMC WT	1.27	44.5	3.83		1	BMMC WT	0	23429.3	614.6
1	47.85	29.6	7.155	2.85		1	27.38	28.35	27.14	41.16	112.46	135.25	160.93	234.37		2	0.4	4.5	0	0	0		1	0.882	0	3.9	0		1	27.2	26.3	21.9	6.4	566.3	304.8	491.8	100.3		1	BMMC WT	1.04	49.1	3.7		1	BMMC WT	0	30732.2	684.79
2	52.9	39.6	9.45	4.63		2	3.12	3.25	3.86	4.67	71.4	50.85	57.11	93.02		2	1.6	7.8	0	0	0		2	1.524	0	2.714	0		2	48	39.4	37.1	31.3	873.2	284.8	598.4	162.9		2	BMMC WT	1.35	44.4	4.35		2	BMMC WT	0	17642.7	806.06
2	41.8	38.6	7.55	3.04		2	3.76	3.19	2.19	1.91	49.05	61.58	53.89	96.34		3	1.61	1.93	0.39	0.07	0.2		2	0.476	0	4.796	0		2	37.6	34.8	35.9	33.8	794.2	310.9	477.3	146.6		2	BMMC WT	1.42	47.6	5.21		2	BMMC WT	0	20780.8	913.79
																3	0.39	2.18	0.09	0.06																			1	TLR4 KO	1.35	52.3	4.39		3	BMMC WT	79.93	5214.49
p One-way ANOVA + Dunnet's posthoc						p One-way ANOVA + Dunnet's posthoc																	p One-way ANOVA + Dunnet's posthoc						p One-way ANOVA + Dunnet's posthoc										1	TLR4 KO	1.22	54.4	4.1		3	BMMC WT	50.96	6145.18
		0.0007	<0,0001	<0,0001			0.3772	0.3712	0.3597	0.4696		0.9987	0.7094	0.1966		p One-way ANOVA + Dunnet's posthoc								0.0008	<0,0001		<0,0001			<0,0001	<0,0001	<0,0001	<0,0001		<0,0001	0.0079	<0,0001		2	TLR4 KO	1.51	48.6	4.58		3	BMMC WT	54.86	4193.43
																	0.0035		0.001	0.0008	0.0012																		2	TLR4 KO	1.49	49.8	4.51		3	BMMC WT	55.84	5693.39
																																													1	TLR4 KO	0	7770.32	63.77
																																							p two-way ANOVA + Sidak’s posthoc						1	TLR4 KO	0	6976.16	34.75
																																													2	TLR4 KO	0	4473.94	12.97
																																								BMMC WT	TLR4 KO				2	TLR4 KO		5619.14	12.74
																																							Uninf		0.9992				2	TLR4 KO	0	5244.43	27.02
																																							wt		0.0005				2	TLR4 KO	0		30.53
																																							ΔinvG		0.9992				3	TLR4 KO	69.93	1401.94
																																													3	TLR4 KO	75.21	1430.59
																																													3	TLR4 KO	55.6	1409.1
																																													3	TLR4 KO	67.13	1415.81
																																													p two-way ANOVA + Sidak’s posthoc
																																														BMMC WT	TLR4 KO
																																													wt		0.0002
																																													ΔinvG		0.8946
																																													Δ4		0.9932
																																													Uninf		>0,9999
																																													ΔinvG		<0,0001
[truncated: 1 more columns]

## Sheet: Figure_6
a														b				d						e						f
Gene	wt1	wt2	wt3	wt4	ΔinvG1	ΔinvG2	ΔinvG3	ΔinvG4	Uninf1	Uninf2	Uninf3	Uninf4			wt/Uninf	ΔinvG/Uninf		Exp.	Medium	BMMC	S.Tm	BMMC+S.Tm		Exp.	Medium	BMMC	S.Tm	BMMC+S.Tm		Exp.	Medium	BMMC	S.Tm	BMMC+S.Tm
Ccl7	1.395	1.465	1.935	1.779	0.013	0.014	0.02	0.012	0.002	0.002	0.003	0.003		IL-6	5.437	4.915		1	0.088	0.2935	0.493	1.464		1	0.03142	0.12591	0.29777	0.75982		1	0.02878	0.12327	0.30763	1.0248
Il13	1.484	1.201	2.304	1.43	0.013	0.018	0.014	0.011	0.005	0.006	0.005	0.003		CCL3/4	4.591	1.578		1	0.088	0.352	0.704	1.995		1	0.03115	0.11546	0.43718	0.91172		1	0.0301	0.20064	0.40973	1.56608
Socs3	1.085	1.013	2.004	2.187	0.004	0.006	0.012	0.006	0.003	0.004	0.005	0.003		CCL2	4.071	0.925		2	0.235	0.44	1.14	1.555		2	0.07685	0.13948	0.47538	0.73863		2	0.13983	0.26576	0.91656	1.32175
Tnfrsf8	2.267	1.903	0.932	1.168	0.056	0.049	0.046	0.026	0.043	0.013	0.007	0		GM-CSF	3.728	3.93		2	0.1465		0.7915			2	0.04776		0.32372			2	0.08219		0.59521
Ccl4	1.653	1.84	1.569	1.532	0.074	0.097	0.205	0.125	0.008	0.007	0.009	0.008		CXCL2	3.226	3.187
Serpina3f	1.104	1.029	2.188	1.976	0.03	0.03	0.127	0.112	0.009	0.011	0.025	0.007		TNFRSF11B	3.132	2.126		p One-way ANOVA + Dunnet's posthoc						p One-way ANOVA + Dunnet's posthoc						p One-way ANOVA + Dunnet's posthoc
P2ry2	0.781	0.788	2.151	2.268	0.008	0.009	0.024	0.011	0.006	0.002	0.024	0.008		IL-13	3.108	2.846			<0,0001	<0,0001	0.0005				<0,0001	<0,0001	<0,0001				<0,0001	0.0001	0.0014
Ifit1	1.105	0.631	2.764	1.313	0.018	0.023	0.088	0.092	0.018	0.009	0.032	0.009		IGFBP-5	3.046	0.489
Prdm1	0.397	0.644	2.527	2.01	0	0	0.032	0	0	0.016	0.008	0.016		PAI-1	2.915	1.647
Fgf15	0.365	0.589	2.618	1.914	0	0	0.013	0	0	0	0	0		TNF-α	2.729	1.358
Ccl3	1.512	1.351	1.872	1.713	0.159	0.202	0.512	0.345	0.013	0.013	0.02	0.016		FGF acidic	2.724	1.117
Tnf	1.621	1.333	2.119	1.306	0.19	0.237	0.46	0.311	0.001	0.003	0.001	0.002		IGFBP-3	2.238	0.55
Cryba4	2.532	2.031	0.461	0.421	0.182	0.188	0.051	0.028	0.011	0.034	0	0		MMP-9	2.224	1.65
1700016P03Rik	1.556	1.393	1.981	1.425	0.163	0.208	0.697	0.357	0.005	0.005	0	0.005		IL-10	2.159	0.739
Dusp4	0.91	0.426	2.573	1.7	0.064	0.093	0.585	0.353	0.017	0.011	0.021	0.02		LCN2	2.077	1.019
Atf3	1.086	1.072	2.286	1.597	0.123	0.19	0.779	0.49	0.008	0.001	0.007	0.003
Nr4a3	0.765	0.573	2.647	1.572	0.067	0.084	0.63	0.448	0.003	0.001	0.005	0.002
Nr4a1	1.07	0.613	2.447	1.604	0.058	0.076	0.81	0.505	0.005	0.004	0.007	0.005
Il6	0.987	0.835	2.327	1.735	0.241	0.252	0.736	0.486	0.018	0.019	0.019	0.013
Ankrd37	1.599	1.973	0.907	1.473	0.584	0.821	0.705	0.211	0.013	0.01	0.017	0.014
Csf2	2.035	1.878	1.146	0.564	0.232	0.3	1.025	0.711	0.004	0	0.007	0.011
Cxcl10	0.897	0.664	2.359	1.261	0.169	0.264	1.259	0.957	0.007	0	0.002	0
Marcksl1	1.482	1.329	1.524	1.257	0.318	0.445	1.324	1.04	0.015	0.009	0.012	0.016
Chac1	1.155	1.071	1.744	1.497	0.431	0.712	1.348	0.853	0.002	0.002	0.005	0.004
Ptgs2	0.626	0.685	2.16	1.293	0.284	0.357	1.561	1.075	0.003	0.003	0.003	0.004
Ccl1	1.639	1.708	0.42	0.475	1.094	1.563	0.898	0.74	0.004	0.003	0.001	0.001
Maff	0.452	0.358	1.214	0.956	0.177	0.284	2.445	1.479	0.001	0.003	0.001	0.001
Cxcl2	0.643	0.309	0.306	0.304	1.044	1.352	2.156	1.654	0	0	0	0
Il1b	0.111	0.152	0.289	0.404	0.602	0.822	2.431	1.942	0.004	0.003	0.001	0.002
Lad1	0.107	0.033	0.206	0.215	0.347	0.553	2.552	1.99	0	0	0	0

## Sheet: S1_Figure
b				j
Mouse_ID	Mucosa	Lumen		Mouse_ID	Submucosal	Mucosal
EXP1_C1m2		0		C8m1	31	32.8
EXP1_C4m1	19.3	0		C8m2	20.2	116
EXP1_C4m1		0		C8m3	15.9	55
EXP1_C4m1		1.4
EXP1_C4m1		0
EXP1_C4m4	8.2	3.5
EXP1_C4m4	5.1
EXP1_C4m4	6.7
EXP1_C4m4	3
EXP1_C4m4	26.8
EXP1_C4m4	26.2
EXP1_C4m4	23.1
EXP1_C4m4	10
EXP1_C4m4	11.6
EXP1_C4m4	22
EXP2_C1m3	12.7
EXP2_C1m3	13.9
EXP2_C1m3	12.2
EXP2_C1m3	7.4
EXP2_C1m3	24.5
EXP2_C1m3	4.9
EXP2_C1m3	17
EXP2_C1m3	10.6
EXP2_C1m3	15.9
EXP2_C1m3	16.6
EXP2_C1m3	25.7
EXP2_C1m3	5.2

## Sheet: S2_Figure
a										b						c										d								e, 2^-ΔCq								f					g
Exp.	Group	50	25	12.5	6.3	3.1	1.6	0.8		Exp.	Group	12.5	25	50		Exp.	0	1.6	3.1	6.3	12.5	25	50	100		Exp.	Group	0.5	1	2	3	4		Group	Experiment	0.5	1	2	3	4		Exp.	Uninf	A23187	wt		Exp.	Uninf	A23187
1	wt	46.3	32.5	18.4	9.16	5.73	3.33	1.6		1	Total (rpsM-mCherry+)	30.05	50.2	66.8		1	0	109.19	250.06	438.94	1572	2962.19	1746	292.94		1	Uninf	0	0	0	0	0		Uninf	1	2.17	2.46	0.74	1	0.44		1	2.18	37.904	8.275		1	0	82.988
1	wt	29.9	17.2	12.3	6.64	3.84	2.04	1.09		1	Total (rpsM-mCherry+)	36.25	51.9	64.8		1	0	57.55	139.28	279.02	902.41	2093.09	2115.87	732.96		1	Uninf	0	0	0	0	0		Uninf	1	1.62	1.65	1.17	1	0.71		1	5.368	30.028	7.15		1	0.863	81.598
2	wt	36.4	27.7	14	6.59	3.41	1.6	0.85		2	Total (rpsM-mCherry+)	12.27	17.87	33.77		2	0	71.16	209.63	644.37	1270.45	1827.08	812.22	608.84		2	Uninf	0	0	0	0	17		Uninf	2		2.15	1.73	1.63	1.17		2	1.992	31.435	4.524		2	17.786	75.477
2	wt	50.5	38.4	26	13.5	6.56	3.06	1.59		2	Total (rpsM-mCherry+)	9.47	17.77	30.17		2	0	19.05	199.79	736.92	1128.34	1786.08	699.25	311.48		2	Uninf	19.1	0	0	0	0		Uninf	2	2.84	2.45	1.63	1.42	1.3		2	1.524	28.247	7.337		2	16.749	72.613
1	wt_ON	7.81	8.44	4.53	2.45	1.49	1.01	0.74		3	Total (rpsM-mCherry+)	15.26	23.91	38.56		3	0	47.24	69.56	103.2	108.1	120.03	104.43	82.1		1	wt	0	0	35.17	179.51	488.96		wt	1	3.52	8.4	23.55		93.19
1	wt_ON	8.37	8.86	4.71	2.35	1.43	0.74	0.53		3	Total (rpsM-mCherry+)	12.31	22.06	35.36		3	0	46.62	73.84	110.85	104.73	112.38	119.72	85.16		1	wt	0	0	18.54	108.16	305.93		wt	1	4.05	7.13	18.05	52.16	61.53
2	wt_ON	0.26	0.13	0.12	0.09	0.07	0.04	0.04		1	Vacuolar (pssaG-GFP+)	17.5	18.3	39.5		4	0	86.23	155.03	408.71	426.01	663.94	632.8	492.51		2	wt		0	56.24	184.68	396.81		wt	2		7.63	22.91	28.37	25.8
2	wt_ON	2.92	1.5	0.81	0.43	0.23	0.16	0.09		1	Vacuolar (pssaG-GFP+)	12.5	21.9	40.85		4	0	92.76	136.96	332.22	299.17	489.82	377.96	283.02		2	wt	0	0	52.25	167.65	351.73		wt	2	3.2	6.1	8.55	20.84	22.43
1	ΔinvG	3.57	2.66	1.32	0.65	0.9	0.36	0.23		2	Vacuolar (pssaG-GFP+)	8.75	16.35	26.65
1	ΔinvG	2.63	2.03	1.39	1.55	0.59	0.37	0.2		2	Vacuolar (pssaG-GFP+)	19.15	29.65	51.15																				e, ΔCq
2	ΔinvG	1.15	0.71	0.31	0.2	0.08	0.05	0.05		3	Vacuolar (pssaG-GFP+)	8.28	15.93	24.23																				Group	Experiment	0.5	1	2	3	4
2	ΔinvG	0.93	0.48	0.28	0.2	0.07	0.06	0.06		3	Vacuolar (pssaG-GFP+)	9.73	15.98	19.28																				Uninf	1	-1.12	-1.3	0.43	0	1.19
																																		Uninf	1	-0.7	-0.72	-0.22	0	0.49
																																		Uninf	2		-1.11	-0.79	-0.7	-0.23
																																		Uninf	2	-1.51	-1.29	-0.71	-0.51	-0.38
																																		wt	1	-1.81	-3.07	-4.56		-6.54
																																		wt	1	-2.02	-2.83	-4.17	-5.7	-5.94
																																		wt	2		-2.93	-4.52	-4.83	-4.69
																																		wt	2	-1.68	-2.61	-3.1	-4.38	-4.49
[truncated: 41 more columns]

## Sheet: S3_Figure
			ΔCq						2^-ΔΔCq (fold)
Exp.	Cell type	Group	Il6	Tnf	Il1b	Il13	Nlrp3	Nr4a3	Il6	Tnf	Il1b	Il13	Nlrp3	Nr4a3
1	BMMC	Δ4	-1.82	2.46	3	6.09117	-1.85138	4.57327	3.605	23.2636	11.2746	4.64028	25.2943	11.1275
2	BMMC	Δ4	-4.35752	-1.71035	-0.716368	4.00113	-2.6766	2.30564	8.18409	79.3309	100.767	1.10775	9.0457	9.8192
1	BMMC	Δ4	-2.08	2.33	2.7	6.83259	-0.769409	5.36529	4.31691	25.4572	13.8806	2.77559	11.9486	6.42652
2	BMMC	Δ4	-4.57298	-2.12189	-0.623397	3.31918	-2.42071	2.43475	9.50237	105.518	94.4777	1.77716	7.5755	8.9786
1	BMMC	ΔinvG	-1.98	1.33	1.29	7.28005	-0.276505	5.46082	4.02782	50.9143	36.886	2.03543	8.49056	6.01475
2	BMMC	ΔinvG	-5.04422	-2.12149	-1.60587	4.55179	-2.74206	2.11065	13.1731	105.489	186.674	0.756266	9.4656	11.2402
1	BMMC	ΔinvG	-1.92	2.86	1.89	8.95014	1.03948	6.96834	3.86375	17.6305	24.3357	0.639599	3.41025	2.11548
2	BMMC	ΔinvG	-5.13931	-2.29884	-1.75609	4.2118	-2.11198	2.26691	14.0707	119.287	207.159	0.95724	6.11611	10.0864
1	BMMC	Uninf	0.18	6.58	5.96	7.89458	2.37905	7.9371	0.90125	1.33793	1.44894	1.32942	1.34752	1.08089
1	BMMC	Uninf	-0.12	7.42	7.03	8.71618	3.23966	8.16154	1.10957	0.747425	0.690159	0.752205	0.742102	0.925164
2	BMMC	Uninf	-1.59002	3.9302	5.34827	3.94394	-0.187739	4.66025	1.20191	1.59026	1.50549	1.15254	1.61147	1.91985
2	BMMC	Uninf	-1.05937	5.26872	6.52874	4.35357	1.18901	6.54224	0.832012	0.628829	0.664234	0.867647	0.620553	0.520873
1	BMMC	wt	-5.43	1.56	4.17	1.3174	0.410129	2.37517	44.0173	43.4113	5.01066	126.938	5.2752	51.0612
2	BMMC	wt	-6.64325	-3.76886	-0.800384	-3.5683	-2.81067	-2.02991	39.9065	330.455	106.809	210.409	9.92663	198.247
1	BMMC	wt	-6.15	0.02	2.82	0.766636	0.971257	1.95837	72.5046	126.238	12.7728	185.946	3.57538	68.1649
2	BMMC	wt	-6.4679	-3.36458	-0.965297	-3.31033	-2.24294	-1.21114	35.3394	249.698	119.743	175.958	6.69729	112.391
1	PCMC	Δ4	-1.24652	2.79723	2.54746	1.25988	-1.20877	3.19325	5.21998	3.12435	27.2731	27.9284	3.18157	13.677
2	PCMC	Δ4	-2.14	0.16	-0.29	1.75813	1.74063	1.57458	7.33603	5.85634	29.3441	28.3099	2.14346	9.84083
1	PCMC	Δ4	-1.63773	2.53301	2.44834	0.398085	-0.801201	4.38857	6.84596	3.75228	29.2128	50.7543	2.39856	5.97261
2	PCMC	Δ4	-2.76	-0.66	-0.15	0.232387	1.62743	0.239688	11.2746	10.3388	26.6304	81.5143	2.31842	24.8241
1	PCMC	ΔinvG	-1.2418	2.02209	0.911178	4.92608	-1.15311	4.76321	5.20294	5.34687	84.7824	2.19993	3.06116	4.60666
2	PCMC	ΔinvG	-1.56	0.58	-1.77	4.98913	0.299708	3.67288	4.90754	4.37717	81.8551	3.01518	5.81937	2.29815
1	PCMC	ΔinvG	-1.39375	2.27692	1.4587	4.91886	-0.908727	4.46556	5.78083	4.48113	58.0078	2.21097	2.58416	5.66225
2	PCMC	ΔinvG	-1.49	0.85	-1.57	4.94569	1.01999	3.63753	4.67511	3.63008	71.259	3.10733	3.53222	2.35516
1	PCMC	Uninf	0.927577	4.39784	7.70529	6.76968	0.621905	7.03665	1.15665	1.03021	0.763964	0.612958	0.894445	0.952821
1	PCMC	Uninf	1.34748	4.48372	6.92845	5.3574	0.300033	6.89721	0.864568	0.970675	1.30896	1.63143	1.11801	1.04951
2	PCMC	Uninf	0.78	2.73	5.19	6.99801	2.88279	4.68778	0.96929	0.986233	0.657471	0.749165	0.971157	1.13727
2	PCMC	Uninf	0.69	2.69	3.98	6.16472	2.79835	5.05893	1.03168	1.01396	1.52098	1.33482	1.0297	0.879298
1	PCMC	wt	-5.43513	-2.90181	1.14071	-2.96061	-0.683508	0.57728	95.1846	162.308	72.312	520.645	2.21066	83.845
2	PCMC	wt	-5.51	-3.41	-0.01	-1.9827	-0.712863	-1.1466	75.8459	69.551	24.1676	378.478	11.7406	64.8913
1	PCMC	wt	-4.47781	-2.10393	1.69547	-3.13719	-1.19965	-1.87871	49.0212	93.3585	49.228	588.43	3.16153	460.05
2	PCMC	wt	-5.16	-3.5	-0.05	-1.84838	-0.132983	-1.74829	59.5075	74.028	24.847	344.831	7.85468	98.4725

## Sheet: S4_Figure
a, 2^-ΔΔCq (fold)									b, 2^-ΔΔCq (fold)									c										d									e										f
Exp.	Uninf	wt	ΔinvG	Δ4	ΔsipA	ΔsopBEE2	ΔsptP		Exp.	Uninf	wt	ΔinvG	Δ4	ΔsipA	ΔsopBEE2	ΔsptP		Exp.	Group	1.56	3.13	6.25	12.5	25	50	100		Exp.	Uninf	wt	ΔinvG	Δ4	ΔsipA	ΔsopBEE2	ΔsptP		Exp.	Group	1.56	3.13	6.25	12.5	25	50	100		Exp.	Group	1.6
1	0.87	22.51	1.1	0.91	25.15	1.83	15.7		1	0.73	38.41	3.45	2.31	311.82	3.21	53.51		1	wt	1.34	3.1	4.66	9.07	18.1	28.1	26.9		1	36.19	877.33	103.11	9.31	981.18	213.5	972.78		1	wt	22.9	36.2	51.5	67.6	80.7	89.1	94.1		1	wt	6.24
1	0.93	65.84	21.8	10.81	38.37	13.53	24.83		1	1.1	958.31	179.3	111.2	262.42	94.59	338.62		1	wt	1.49	2.98	5.88	11.4	19.1	29.2	20		1	23.41	834	165.27	13.79	975.09	81.9	847.63		1	wt	7.89	16.9	24.9	42.7	63.2	68.3	74.8		1	wt	5.48
2	0.91	108.21	34.26	12.18	18.63	10.28	20.26		2	0.98	1405.17	253.78	196.79	53.39	55.45	58.62		2	wt	3.7	5.31	9.06	14.6	24.1	40.7	47		2	0	809.1	21.42	266.14	680.54	12.46	583.66		2	wt	15.1	21.6	36.5	49.7	57.7	67	74.4		2	wt	14.22
2	1.15	34.46	11.36	1.05	11.49	0.64	32.61		2	1.37	512.9	175.71	2.3	22.63	0.41	533.59		2	wt	3.79	5.82	11.2	21.1	33.7	44.1	51.4		2	0	276.28	0	239.82	343.42	0	683.34		2	wt	10.6	16.2	29.6	44.7	53.3	61.9	65.7		2	wt	5.47
3	1.07	18.04	1.16	9.87	27.81	13.19	35.26		3	0.91	73.82	3.59	82.74	20.66	84.85	50.96		3	wt	3.84	8.05	12.5															3	wt	8.45	12.7	17.4	36.1	45.2	59.1	69		3	wt	4.29
3	1.1	88.12	15.33	7.74	17.79	10.78	40.6		3	1.02	657.99	134.43	124.68	14.9	91.34	56.42		3	wt	2.05	4.96	6.8	27	28.8	37	29.8											3	wt	5.79	8.84	13.9	31.1	40.4	55.2	61.2		3	wt	2.73
4	0.92	67.93	32.45	3.55		5.34			4	1.34	639.9	236.61	6.84		14.06			4	wt	1.96	4.47	10.1	17.2	24	25.1	23											1	ΔinvG	0.08	0.12	0.25	0.31	1.53	1.33	1.44		1	ΔsopB	1.5
4	1.14	54.47	14.38	3.22		4.12			4	1.08	529.21	177.68	8.49		12.92			4	wt	1.84	3.97	9.28	18.2	28.2	26.7	22.4											1	ΔinvG	0.12	0.19	0.33	0.74	0.87	2.57	6.43		1	ΔsopB	0.79
5	1.08	35.98	6.97						5	0.75	37.67	25.72						1	ΔinvG	0.064	0.07	0.22	0.8	2.53	4.4	7.91											2	ΔinvG	0.08	0.12	0.15	0.31	0.33	0.51	0.85		2	ΔsopB	2.08
5	0.88	46.76	3.54						5	0.93	32.96	7.8						1	ΔinvG	0.018	0.014	0.087	0.78	3.21	5.5	4.16											2	ΔinvG	0.08	0.09	0.13	0.2	0.31	0.53	0.53		2	ΔsopB	1.71
																		2	ΔinvG	0.061	0.047	0.068	0.79	1.21	1	0.42											3	ΔinvG	0.5	0.47	0.65	0.75	0.87	1.59	2.48		3	ΔsopB	2.81
																		2	ΔinvG	0.037	0.03	0.041	2.12	1.16	0.51	0.22											3	ΔinvG	0.53	0.58	0.48	0.59	1.01	1.23	1.4		3	ΔsopB	1.1
																		3	ΔinvG	0.2	0.24	0.23	0.36	0.36	0.42	0.51											1	Δ4	0.53	0.2	0.31	2.13	1.89	2.15	13.6		1	Δ4	0.04
a, ΔCq									b, ΔCq									3	ΔinvG	0.12	0.16	0.12	0.24	0.24	0.69	0.92											1	Δ4	0.85	1.66	2.26	6.35	18.2	24.1	34.6		1	Δ4	0.09
Exp.	Uninf	wt	ΔinvG	Δ4	ΔsipA	ΔsopBEE2	ΔsptP		Exp.	Uninf	wt	ΔinvG	Δ4	ΔsipA	ΔsopBEE2	ΔsptP		4	ΔinvG	0.22	0.35	0.7	1.09	2.47	2.52	6.98											2	Δ4	0.09	0.16	0.16	0.25	0.66	0.86	1.06		2	Δ4	0.62
1	-0.82	-5.5	-1.15	-0.88	-5.41	-2.06	-4.99		1	5.44	-0.28	3.19	3.77	-1.64	2.42	-0.76		4	ΔinvG	0.056	0.095	0.085	0.21	0.38	1.47	5.04											2	Δ4	0.08	0.11	0.31	0.89	2.44	3.24	7.9		2	Δ4	0.09
1	-1.21	-5.19	-1.23	-1.08	-4.71	-0.55	-5.35		1	4.52	-1.23	3.14	3.78	-0.4	5.39	-0.89		1	Δ4	0.046	0.065	0.048	0.23	0.62	1.82	3.71											3	Δ4	0.6	0.55	0.64	1.07	2.15	3.44	5.71		3	Δ4	0
2	-0.16	-5.45	-3.08	-2.11	-5.08	-2.7	-5.42		2	4.41	-0.41	0.15	2.06	0.46	1.02	-0.84		1	Δ4	0.018	0.057	0.072	0.14	1.03	2.65	3.42											3	Δ4	0.68	0.76	0.96	1.5	2.75	5.2	8.26		3	Δ4	0.04
2	-0.4	-5.83	-2.11	-1.97	-4.43	-2.32	-5.62		2	5.25	-0.21	1.87	1.74	0.93	1.14	-0.99		2	Δ4	0.091	0.057	0.04	1.59	1.04	0.21	0.12											1	ΔsipA	6.07	10.2	19.5	33.4	50.4	64	74.8
3	-1.14	-6.06	-4.46	-4.56	-5.6	-4.31	-5.59		3	5.43	-3.46	-1.92	-2.08	-2.74	-0.25	-2.86		3	Δ4	0.19	0.095	0.24	0.3	0.33	0.54	0.55											1	ΔsipA	8.45	16.8	27.5	42.5	62.3	75.5	81.6
3	-0.76	-6.72	-4.8	-3.9	-6.21	-4.38	-5.98		3	5.65	-3.51	-1.93	-1.42	-2.5	-0.97	-3.52		3	Δ4	0.12	0.12	0.21	0.28	0.43	0.77	1.04											2	ΔsipA	7.99	11.8	22	36	45.2	59.6	68.3
4	-0.24	-6.38	-4.79	-3.78		-4.1			4	5.49	-4.27	-1.85	-1.17		-0.93			4	Δ4	0.011	0.053	0.33	0.84	2.36	4.44	8.03											2	ΔsipA	8.98	14.4	26	40.4	49.2	64.3	76.1
4	-0.44	-6.8	-4.28	-3.65		-4.06			4	5.77	-3.73	-1.44	-0.74		-0.77			4	Δ4	0.042	0.072	0.28	0.82	2.17	5.6	7.45											3	ΔsipA	8.47	12.7		37.9	52.4	63	68.3
5	-0.34	-7.24	-5.58						5	5.7	-4.78	-2.31						1	ΔsipA	0.78	1.4	4.37	7.78	14.6	23.9	24.9											3	ΔsipA	7.12	10.3		36	50.9	62.3	67.3
5	-0.62	-6.57	-5.5						5	5.65	-3.64	-2.21						1	ΔsipA	1.06	2.77	5.76	9.55	15.8	18.4	19.4											1	ΔsopBEE2	3.29	7.03	19.8	23.6	46	64.8	74.7
																		2	ΔsipA	4.06	6.63	12	26.1	38.2	54.1	58.6											1	ΔsopBEE2	2.97	5.35	6.43	26.7	43.7	57.4	72.1
																		2	ΔsipA	4.29	8.02	14.1	25.6	41	51.8	57.1											2	ΔsopBEE2	0.36	0.63	1.78	3.68	4.69	13	28.9
																		3	ΔsipA	1.83	4.14	6.87	13.9	23	28.7	32.3											2	ΔsopBEE2	0.82	1.32	3.22	4.76	13.8	33.1	44.2
																		3	ΔsipA	2.82	6.28	12.8	18.9	28.7	39.5	36.8											3	ΔsopBEE2	0.97	1.7	0.51	8.86	16.2	23.7	37.2
																		4	ΔsipA	1.21	3.72	5.45	11.2	15.4	13.5	13.1											3	ΔsopBEE2	1.35	2.57	0.72	12.3	21.4	30.6	42.3
																		4	ΔsipA	1.24	2.75	5.03	10.1	14.4	13.5	14.2											1	ΔsptP	13	20.3	37	56.8	73.3	84.7	90
																		2	ΔsopBEE2	0.25	0.27	0.43	1.02	2.47	4.66	8.33											1	ΔsptP	12.9	23.4	40.1	61.2	75.1	85.4	88.7
																		3	ΔsopBEE2	0.29	0.69	1.5	2	2.49	7.04	5.26											2	ΔsptP	13	19.6	31.9	45	56.9	77.1	77.8
																		3	ΔsopBEE2	0.15	0.18	0.32	0.57	0.6	2.19	3.06											2	ΔsptP	10.5	17.2	28.5	41.5	54.8	69.4	75.7
																		4	ΔsopBEE2	0.04	0.15	0.26	0.55	1.11	1.71	3.02											3	ΔsptP	10.1	17.4		52.3	68.7	79.3	84.1
																		4	ΔsopBEE2	0.06	0.14	0.16	0.41	0.83	1.33	2.62											3	ΔsptP	8.38	13.8		43.2	58.4	71.2	80.9
																		2	ΔsptP	6	11	18	29.4	50.5	66.9	73.3
																		2	ΔsptP	6.88	12.1	23.6	39.8	56.4	68	69.6
																		3	ΔsptP	3.03	4.77	10.1	22.7		62.6	65.8
																		3	ΔsptP	3.53	7	11.7	24.2		67.2	69.9
																		1	wt + CytD	0.018	0.025	0.039	0.14	0.86	2.78	4.18
																		1	wt + CytD	0.028	0.043	0.11	0.18	1.12	2.8	4.45
																		4	wt + CytD	0.045	0.056	0.063	0.65	1.91	4.2	9.78
[truncated: 17 more columns]

[truncated: 2 more sheets: S6_Figure, S7_Figure]
